# Supplementary material for: The Multimorbidity and Lifestyle Correlates in Chinese Population Residing in Macau: Findings from a Community-Based Needs Assessment Study
Source: Healthcare (Basel). 2023 Jun 30;11(13):1906. doi: 10.3390/healthcare11131906 (PMC10341319; doi:10.3390/healthcare11131906)
Supplement: Supplementary file 1 [file healthcare-11-01906-s001.zip]

Archive with 1 entries (1 files):
- healthcare-2425261-supplementary.pdf
